# Supplementary material for: Pharmacokinetics and Pharmacodynamics of Lisdexamfetamine Compared with D-Amphetamine in Healthy Subjects
Source: Front Pharmacol. 2017 Sep 7;8:617. doi: 10.3389/fphar.2017.00617 (PMC5594082; doi:10.3389/fphar.2017.00617)
Supplement: Supplementary file 7 [file Supplementary_Table_S1.XLSX]

## Sheet: PK
Table S1. Pharmacokinetics of amphetamine after administration of D-amphetamine or lisdexamfetamie based on non-compartmental analysis
Drug condition	N=		Cmax (ng/mL)	tmax (h)	tonset (h)	t1/2 (h)	AUC24 (ng·h/mL)	AUC∞ (ng·h/mL)
D-Amphetamine	23	geometric mean (95% CI)	130 (117-145)	3.1 (2.7-3.6)	0.73 (0.58-0.92)	8.5 (7.6-9.6)	1494 (1355-1646)	1800 (1601-2024)
		range	80-219	1-5	0.2-1.6	4.7-16.8	1040-2514	1098-3648
Lisdexamfetamine	24	geometric mean (95% CI)	126 (115-139)	4.3 (3.8-4.7)***	1.4 (1.2-1.6)***	9.2 (8.4-10)	1564 (1435-1705)	1955 (1759-2174)
		range	84-185	3-8	0.7-2.3	6.7-14.6	1096-2208	1277-3392
AUC∞, area under the plasma concentration-time curve from time zero to infinity; AUC24, area under the plasma concentration-time curve from time zero to 24 h; Cmax, maximum plasma concentration; t1/2, terminal plasma elimination half-life; tmax, time to reach Cmax; tonset, time to reach 10% of Cmax; ***P < 0.001 significant difference compared with D-amphetamine (T=5,11 and 3,76 for tonset and tm…
