# Supplementary material for: Pharmacokinetics and Pharmacodynamics of Lisdexamfetamine Compared with D-Amphetamine in Healthy Subjects
Source: Front Pharmacol. 2017 Sep 7;8:617. doi: 10.3389/fphar.2017.00617 (PMC5594082; doi:10.3389/fphar.2017.00617)
Supplement: Supplementary file 8 [file Supplementary_Table_S2.XLSX]

## Sheet: Tabelle1
Table S2. Pharmacodynamic effect parameters and statistics
				Lisdexamfetamine (mean±SEM)	D-amphetamine (mean±SEM)	Difference (T value)	P value
Subjective effects (Visual Analog Scales)
	Any drug effect
			Tonset (h)	1.5±0.13	0.8±0.08	4.63	<0.001
			Tmax (h)	4.3±0.38	3.0±0.32	2.58	<0.05
			Emax (%)	36±4.9	39±4.8	0.44	0.66
			AUEC (%∙h)	203±35	194±30	0.19	0.85
	Drug liking
			Tonset (h)	1.6±0.15	0.9±0.10	3.65	<0.001
			Tmax (h)	4.1±0.50	2.7±0.37	2.28	<0.05
			Emax (%)	48±6.9	51±5.8	0.36	0.72
			AUEC (%∙h)	363±85	280±48	0.85	0.40
	Stimulated
			Tonset (h)	1.5±0.14	1.0±0.13	2.63	<0.05
			Tmax (h)	3.5±0.34	2.3±0.21	2.94	<0.01
			Emax (%)	38±6.8	44±5.7	0.66	0.51
			AUEC (%∙h)	194±47	189±32	0.08	0.94
Autonomic effects
	Systolic blood pressure
			Tonset (h)	1.3±0.14	0.7±0.09	3.64	<0.001
			Tmax (h)	3.8±0.45	3.3±0.36	0.91	0.37
			Emax (mmHg)	37±2.5	40±2.2	0.91	0.37
			AUEC (mmHg∙h)	274±39	307±45	0.57	0.57
	Diastolic blood pressure
			Tonset (h)	0.9±0.13	0.6±0.09	2.21	<0.05
			Tmax (h)	3.3±0.32	3.2±0.31	0.16	0.88
			Emax (mmHg)	27±2.1	31±2.2	1.25	0.22
			AUEC (mmHg∙h)	225±37	257±37	0.61	0.54
	Mean arterial pressure
			Tonset (h)	1.1±0.14	0.6±0.09	3.13	<0.01
			Tmax (h)	3.5±0.27	3.3±0.39	0.40	0.69
			Emax (mmHg)	29±2.1	33±2.1	1.21	0.23
			AUEC (mmHg∙h)	241±34	274±36	0.65	0.52
	Rate pressure product (beats∙mmHg/min)
			Tonset (h)	1.3±0.12	1.0±0.15	1.80	0.08
			Tmax (h)	7.7±0.58	6.2±0.61	1.85	0.07
			Emax (mmHg∙BPM)	5399±429	5556±497	0.24	0.81
			AUEC (mmHg∙BPM∙h)	68267±6281	68554±8250	0.03	0.98
Values are differences from placebo in the same subject at corresponding time points (mean±SEM) in 24 subjects.
